# Supplementary material for: Incorporating acoustic objectives into Forest Management Planning when sensitive bird species are relevant
Source: PeerJ. 2019 May 16;7:e6922. doi: 10.7717/peerj.6922 (PMC6526013; doi:10.7717/peerj.6922)
Supplement: Supplemental Information 3 — Centroid (Group 0) and stands (Group 1) orographical data. [file peerj-07-6922-s003.xlsx]

## Sheet: STANDS vs CENTROIDS
ID	GROUP	ELEV	ASPECT	SLOPE
1	1	1774.11	252.57	36.28
2	1	1439.09	222.57	30.62
3	1	1395.01	270.07	23.42
4	1	1315.64	262.07	21
5	1	1616.59	209.75	35.69
6	1	1625.89	258.79	37.08
7	1	1482.13	229.58	45.14
8	1	1425.32	274	18.15
9	1	1406.37	253.55	13.11
10	1	1384	236.34	13.92
11	1	1656.28	232.81	34.77
12	1	1478.75	144.02	24.39
13	1	1464.83	142.28	30.14
14	1	1518.94	66.89	39.06
15	1	1294.33	74.67	23.39
16	1	1352.71	217.63	14.35
17	1	1491.92	225.1	34.68
18	1	1618.45	242.08	33.18
19	1	1662.43	244.28	33.89
20	1	1734.62	242.18	37.65
21	1	1661.69	164.18	22.3
22	1	1512.85	235.73	28.13
23	1	1567.14	254.19	32.41
24	1	1508.43	142.04	31.44
25	1	1643.68	132.75	33.78
26	1	1677.73	223.72	35.48
27	1	1728.08	190.66	34.31
28	1	1471.81	265.48	35.01
29	1	1539.09	259.47	33.47
30	1	1492.39	194.55	28.43
31	1	1517.82	172.74	34.18
1	0	1738.57	268.49	43.91
2	0	1446.85	205.76	35.71
3	0	1399.99	281.73	25.9
4	0	1332.38	274.12	39.71
5	0	1606.16	296.96	39.97
6	0	1659.75	185.89	27.86
7	0	1448.06	355.35	52.11
8	0	1412.32	286.52	10.29
9	0	1408.8	343.71	6.8
10	0	1398.98	206.13	21.68
11	0	1660.35	211.38	25.47
12	0	1497.27	99.87	23.37
13	0	1478.94	63.69	32.47
14	0	1486.62	13.83	44.18
15	0	1297.88	60.28	17.21
16	0	1343.85	319.4	10.23
17	0	1459.12	310.02	41.16
18	0	1628.3	276.67	28.64
19	0	1673.42	251.76	25.09
20	0	1762.46	278.44	35.31
21	0	1662.26	345.17	22.71
22	0	1540.8	255.49	20.94
23	0	1581.25	279.67	30.32
24	0	1503.61	106.21	23.07
25	0	1634.4	110.27	45.12
26	0	1704.14	201.72	30.5
27	0	1752.94	178.6	31.29
28	0	1436.04	268.72	27.86
29	0	1524.34	330.95	49.07
30	0	1511.99	6.92	24.2
31	0	1517.17	44.15	38.42
